# Supplementary material for: Real-World Evidence on the Clinical Characteristics and Management of Patients with Chronic Lymphocytic Leukemia in Spain Using Natural Language Processing: The SRealCLL Study
Source: Cancers (Basel). 2023 Aug 10;15(16):4047. doi: 10.3390/cancers15164047 (PMC10452602; doi:10.3390/cancers15164047)
Supplement: Supplementary file 1 [file cancers-15-04047-s001.zip]

Archive with 1 entries (1 files):
- cancers-2493619-supplementary.pdf
